# Supplementary material for: Distribution of Killer-Cell Immunoglobulin-Like Receptor Genes and Combinations of Their Human Leucocyte Antigen Ligands in 11 Ethnic Populations in China
Source: Cells. 2019 Jul 12;8(7):711. doi: 10.3390/cells8070711 (PMC6678321; doi:10.3390/cells8070711)
Supplement: Supplementary file 1 [file cells-08-00711-s001.zip › cells-528275-supplementary-final/supplementary files-R3/Supplementary tables.xlsx]

## Sheet: S1
Supplymentary Table1. Information of eleven ethnic populations sampled in the current study
Ethnic Group	Sample size	Sample Location	Ancient Tribe	Language Family	Language subfamily	Population size
Hani	145	Jingha village, Jinghong county, Yunnan Province, Southwest China	Di-Qiang(dq)	Sino-Tibetan	Tibeto-Burman(TB)	1661000
Jinuo	94	Jinuo Mountains Area, Jinghong city, Xishuangbanna Prefecture, Yunnan Province, Southwest China	Di-Qiang(dq)	Sino-Tibetan	Tibeto-Burman(TB)	23143
Lisu	99	Fugong and Gongshan Counties, Nujiang Municipality, Yunnan Province, Southwest China	Di-Qiang(dq)	Sino-Tibetan	Tibeto-Burman(TB)	703000
Nu	106	Fugong and Gongshan Counties, Nujiang Municipality, Yunnan Province, Southwest China	Di-Qiang(dq)	Sino-Tibetan	Tibeto-Burman(TB)	37523
Bulang	106	Bulang Mountain Area, Menghai county, Yunnan Province, Southwest China	Baipu(bp)	Austo-Asiatic	Mon-Khmer(MK)	120000
Wa	107	Canyuan and Ximeng Counties, Yunnan Province, Southwest China	Baipu(bp)	Austo-Asiatic	Mon-Khmer(MK)	430000
Dai	112	Xishuangbanna Dai Autonomous Prefecture, Yunnan province, ,Southwest China	Baiyue（by）	Sino-Tibetan	Daic(D)	1261000
Maonan	89	Xianan village of Huangjiang Country, Guangxi Province, Southern China	Baiyue（by）	Sino-Tibetan	Daic(D)	101000
Zhuang	95	Tiandeng County, Nanning City, Guangxi Zhuang Autonomous Province, Southern China	Baiyue（by）	Sino-Tibetan	Daic(D)	16926000
Tu	70	Huzu County, Qinghai Province, Northwest China	Mongolian(m)	Altaic	Mongolian(M)	290000
Yugu	96	Sunan County, Gansu Province, Northwest China	Mongolian(m)	Altaic	Mongolian(M)	14378

## Sheet: S2
Supplementary Table 2. HLA-A, HLA-B and HLA-C alleles frequencies in 11 ethnic populations in China
	Hani	Jinuo	Lisu	Nu	Bulang	Wa	Dai	Maonan	Zhuang	Tu	Yugu
Numbers	145	94	99	106	106	107	112	89	95	70	96
HLA-A
A*01:01										0.09659	0.05556
A*02:01	0.03333	0.00917	0.17647	0.2757	0.01293	0.0084	0.01613	0.0463	0.01415	0.10227	0.12626
A*02:03	0.04333	0.07798	0.17647	0.06542	0.0819	0.05462	0.10887	0.17593	0.13208	0.02841	0.01515
A*02:04											0.0101
A*02:05										0.02841	0.00505
A*02:06	0.01333	0.00917		0.01402			0.00806	0.0463	0.0283	0.07386	0.09091
A*02:07	0.10667	0.18807	0.03431	0.01869	0.00431	0.0084	0.18548	0.13426	0.16509	0.01136	0.0404
A*02:11										0.01136
A*02:40											0.00505
A*03:01			0.0098	0.01869			0.00403		0.00943	0.01705	0.0202
A*03:02										0.00568	0.0101
A*03:08										0.00568
A*11:01	0.58667	0.36697	0.29902	0.41121	0.53879	0.58403	0.39113	0.35185	0.28774	0.26705	0.20707
A*11:02	0.02667	0.00917	0.01961		0.00431		0.02823	0.06481	0.03774	0.00568	0.00505
A*23:01							0.00403			0.01705	0.01515
A*24:02	0.09	0.18349	0.11275	0.14486	0.23707	0.13025	0.08065	0.13426	0.14151	0.14773	0.17172
A*24:03		0.02294	0.0098			0.0084		0.00463
A*24:07	0.00333	0.00459			0.10345	0.0084	0.02419		0.00472	0.01136
A*24:08											0.00505
A*24:10										0.01705
A*26:01	0.00333	0.09633	0.06863	0.01869		0.02941	0.02016		0.00943	0.03409	0.06061
A*29:01									0.03302
A*29:02											0.00505
A*30:01	0.00333				0.00431		0.00403			0.02273	0.01515
A*30:04										0.00568
A*31:01	0.05667	0.00917	0.05392	0.02804	0.00431		0.00806		0.00472	0.05114	0.05051
A*32:01			0.0049								0.0202
A*33:01						0.0084		0.04167
A*33:03	0.03333	0.02294	0.03431		0.00862	0.15966	0.10081		0.13208	0.02841	0.04545
A*34:01							0.01613
A*36:04										0.00568
A*68:01				0.00467						0.00568	0.0202
HLA-B
Numbers	145	94	99	106	106	107	112	89	95	70	96
B*07:02	0.01		0.0098	0.00467						0.03125	0.03431
B*07:05		0.00459	0.02451	0.05607	0.03017	0.02101	0.00403		0.01887	0.00521
B*08:01							0.00403	0.00463		0.01042	0.0098
B*13:01	0.01667	0.16055	0.01471		0.00862	0.02101	0.125	0.19907	0.13679	0.02604	0.02451
B*13:02	0.00333			0.00935	0.00431					0.04688	0.02941
B*15:01	0.03667		0.01961	0.05607	0.02155	0.04202	0.00806	0.01389	0.01415	0.03646	0.02941
B*15:02	0.10667	0.238532	0.08333	0.09346	0.34483	0.210084	0.06855	0.14815	0.16038	0.02604	0.0098
B*15:03											0.0049
B*15:04			0.01961	0.02804
B*15:05								0.00463			0.0098
B*15:07	0.1	0.00459		0.00467	0.03879	0.02101	0.00806
B*15:11			0.0049	0.00467						0.01562	0.01961
B*15:12	0.00333		0.01471	0.00935			0.00403
B*15:15				0.00935
B*15:17										0.00521	0.0049
B*15:18			0.0098				0.00403			0.01042	0.01961
B*15:21					0.00431		0.01613
B*15:25	0.05333	0.041284	0.03922		0.09483	0.012605	0.02419	0.00926	0.0283	0.01042
B*15:27		0.00459	0.03431	0.04206							0.0049
B*15:32	0.05333	0.00917			0.01724	0.11765	0.00403
B*18:01							0.01613				0.01471
B*18:02						0.0042				0.00521
B*27:04				0.00467		0.0042	0.02419	0.02778	0.01415	0.02083	0.0049
B*27:05							0.00403			0.01042	0.02941
B*27:06					0.00431		0.00403	0.00463
B*35:01	0.05333	0.01376	0.0098	0.02336		0.092437	0.00806	0.00463	0.00943	0.05729	0.06373
B*35:03			0.0049			0.05882			0.00472	0.02083
B*35:05	0.01667	0.050459			0.125	0.02521	0.02016		0.00943	0.01562	0.0049
B*35:08											0.0049
B*37:01	0.00333									0.03646	0.02941
B*38:01					0.00431				0.00472	0.01042	0.0049
B*38:02	0.00667	0.02752	0.05392	0.11215	0.03017	0.05042	0.05645	0.08333	0.0566	0.0625	0.0098
B*39:01			0.01961		0.01293	0.0042	0.00806	0.02778	0.01887	0.01042	0.0049
B*39:02					0.00431
B*39:06										0.00521
B*39:15								0.00463
B*40:01	0.1	0.09174	0.11765	0.1028	0.09052	0.08824	0.05645	0.13426	0.0566	0.0625	0.04902
B*40:02	0.01		0.0049	0.01869		0.0084		0.02778	0.01887	0.03125	0.04902
B*40:03											0.0049
B*40:06							0.00806			0.05729	0.0098
B*41:01											0.0049
B*44:02			0.01471	0.01402							0.02941
B*44:03	0.00333	0.01835	0.0098			0.04622	0.0121			0.01562	0.01471
B*46:01	0.16333	0.14679	0.06373	0.03271	0.00862	0.0042	0.25403	0.13426	0.14623	0.04688	0.08824
B*48:01	0.00667		0.01471	0.00467		0.0042		0.00463	0.01415	0.03125	0.01471
B*49:01			0.0098	0.00467							0.0049
B*50:01		0.00459					0.00403			0.03125	0.0098
B*51:01	0.01	0.01376	0.0049	0.00467	0.03879	0.04202	0.05645	0.01852	0.04717	0.07292	0.11765
B*51:02		0.00459	0.0049			0.0084	0.00806	0.00463		0.02604	0.01471
B*52:01	0.18	0.00917	0.16667	0.1215	0.05603	0.03361	0.02823		0.01887	0.04167	0.03922
B*53:01	0.01	0.00459				0.01261
B*54:01				0.00935	0.01293			0.01852		0.02083	0.04412
B*55:01		0.01376						0.00463			0.0049
B*55:02	0.00667	0.06422	0.03922	0.06075		0.0084	0.05242	0.06019	0.03302	0.02083	0.03922
B*56:01	0.01333	0.06881	0.12745	0.16822	0.0431	0.03782	0.03226	0.01852	0.01415	0.01042	0.0098
B*56:02	0.00667		0.02451			0.0042			0.01415
B*56:04									0.00472
B*57:01										0.01562	0.0098
B*58:01	0.02667	0.00459	0.02451		0.00431	0.01681	0.07661	0.04167	0.15094	0.03646	0.04902
B*59:01			0.0098
B*67:01									0.00472
B*73:01											0.01961
HLA-C
Numbers	116	99	102	107	109	115	108	85	107	105	102
C*01:02	0.19333	0.17677	0.19118	0.15888	0.03879	0.03913	0.29435	0.18235	0.14151	0.1236	0.18812
C*01:05			0.0049
C*01:14									0.00943
C*02:02							0.00403			0.01124	0.0297
C*03:02	0.02667	0.00505	0.02451		0.00431	0.01739	0.07661	0.04118	0.13679	0.03371	0.04455
C*03:03	0.05667	0.02525	0.02451	0.01869	0.01724	0.01304	0.03226	0.01176	0.01415	0.04494	0.0495
C*03:04	0.05	0.16162	0.07843	0.04206	0.0431	0.06957	0.16532	0.28235	0.16038	0.0618	0.05941
C*03:05									0.00943
C*03:07									0.00472
C*03:11								0.00588
C*03:37									0.00943
C*04:01	0.02333	0.03535	0.02451	0.06075	0.13362	0.1	0.03629	0.00588	0.0283	0.06742	0.11386
C*04:03	0.02667	0.09091	0.03922	0.02804	0.09052	0.01739	0.04032	0.02941	0.03774	0.00562
C*04:06		0.00505			0.00431	0.0087
C*04:15									0.00472
C*05:01			0.01471	0.01402			0.00403				0.0198
C*06:02	0.00667	0.00505		0.00467	0.00431		0.00403			0.1236	0.07921
C*06:04										0.00562
C*06:06				0.00467							0.00495
C*07:01	0.00333	0.0202	0.01961	0.00935		0.04783	0.02823			0.00562	0.0198
C*07:02	0.25333	0.16162	0.36765	0.45794	0.18966	0.13913	0.10081	0.17647	0.12736	0.17416	0.08911
C*07:04						0.00435				0.01124	0.01485
C*07:14									0.02358
C*08:01	0.15333	0.25758	0.10294	0.09346	0.36638	0.22609	0.08065	0.13529	0.15094	0.09551	0.03465
C*08:02									0.00943
C*08:03		0.00505	0.0049	0.00467				0.00588	0.01415		0.00495
C*08:04									0.01415	0.00562
C*12:02	0.10333	0.0202	0.01961	0.00467	0.03017	0.03913	0.04435	0.06471	0.02358	0.08427	0.05941
C*12:03	0.07333	0.0101	0.07353	0.09346	0.03879	0.23478	0.02419	0.04118	0.05189	0.02809	0.0297
C*14:02	0.01	0.01515		0.00467	0.03879	0.03043	0.05645	0.01765		0.06742	0.04455
C*14:09									0.00472
C*15:02	0.02	0.00505	0.0098			0.01304	0.00806		0.00472	0.04494	0.08911
C*15:04										0.00562
C*15:05									0.01887		0.0198
C*17:01											0.00495

## Sheet: S3
Supplementary table 3. Comparison of KIR frequencies between each two populations.
3DL1
		Hani (n=145)	Jinuo (n=94)	Lisu (n=99)	Nu (n=106)	Bulang (n=106)	Wa (n=107)	Dai (n=112)	Maonan (n=89)	Zhuang (n=95)	Tu (n=70)
	Jinuo (n=94)	0
	Lisu (n=99)	0.003	＞0.050
	Nu (n=106)	＞0.050	0.005	0.04
	Bulang (n=106)	0	＞0.050	0.025	0
	Wa (n=107)	＞0.050	0.005	0.04	＞0.050	0
	Dai (n=112)	0.001	＞0.050	＞0.050	0.023	0.033	0.023
	Maonan (n=89)	＞0.050	0.004	0.026	＞0.050	0	＞0.050	0.016
	Zhuang (n=95)	0.011	＞0.050	＞0.050	＞0.050	0.008	＞0.050	＞0.050	＞0.050
	Tu (n=70)	＞0.050	＞0.050	＞0.050	＞0.050	0.005	＞0.050	＞0.050	＞0.050	＞0.050
	Yugu (n=96)	0.012	＞0.050	＞0.050	＞0.050	0.007	＞0.050	＞0.050	＞0.050	＞0.050	＞0.050
2DL1
		Hani (n=145)	Jinuo (n=94)	Lisu (n=99)	Nu (n=106)	Bulang (n=106)	Wa (n=106)	Dai (n=112)	Maonan (n=89)	Zhuang (n=95)	Tu (n=70)
	Jinuo (n=94)	-
	Lisu (n=99)	＞0.050	＞0.050
	Nu (n=106)	-	-	＞0.050
	Bulang (n=106)	＞0.050	＞0.050	＞0.050	＞0.050
	Wa (n=106)	-	-	＞0.050	-	＞0.050
	Dai (n=112)	0.047	＞0.050	＞0.050	＞0.050	＞0.050	＞0.050
	Maonan (n=89)	＞0.050	＞0.050	＞0.050	＞0.050	＞0.050	＞0.050	＞0.050
	Zhuang (n=95)	-	-	＞0.050	＞0.050	＞0.050	-	＞0.050	＞0.050
	Tu (n=70)	-	-	＞0.050	＞0.050	＞0.050	-	＞0.050	＞0.050	-
	Yugu (n=96)	0.005	0.025	＞0.050	0.017	＞0.050	0.017	＞0.050	＞0.050	0.024	＞0.050
2DL3
		Hani (n=145)	Jinuo (n=94)	Lisu (n=99)	Nu (n=106)	Bulang (n=106)	Wa (n=106)	Dai (n=112)	Maonan (n=89)	Zhuang (n=95)	Tu (n=70)
	Jinuo (n=94)	＞0.050
	Lisu (n=99)	＞0.050	＞0.050
	Nu (n=106)	＞0.050	0.016	＞0.050
	Bulang (n=106)	＞0.050	＞0.050	＞0.050	0.043
	Wa (n=106)	＞0.050	＞0.050	＞0.050	＞0.050	＞0.050
	Dai (n=112)	＞0.050	＞0.050	＞0.050	＞0.050	＞0.050	＞0.050
	Maonan (n=89)	＞0.050	＞0.050	＞0.050	0.013	＞0.050	＞0.050	＞0.050
	Zhuang (n=95)	＞0.050	＞0.050	＞0.050	＞0.050	＞0.050	＞0.050	＞0.050	＞0.050
	Tu (n=70)	＞0.050	＞0.050	＞0.050	0.005	＞0.050	＞0.050	＞0.050	＞0.050	＞0.050
	Yugu (n=96)	＞0.050	＞0.050	＞0.050	0.005	＞0.050	＞0.050	＞0.050	＞0.050	＞0.050	＞0.050
2DS4
		Hani (n=145)	Jinuo (n=94)	Lisu (n=99)	Nu (n=106)	Bulang (n=106)	Wa (n=106)	Dai (n=112)	Maonan (n=89)	Zhuang (n=95)	Tu (n=70)
	Jinuo (n=94)	0
	Lisu (n=99)	0.003	＞0.050
	Nu (n=106)	＞0.050	0.005	0.04
	Bulang (n=106)	0	＞0.050	0.01	0
	Wa (n=106)	＞0.050	0.005	0.04	＞0.050	0
	Dai (n=112)	0.001	＞0.050	＞0.050	0.013	0.024	0.013
	Maonan (n=89)	＞0.050	0.004	0.026	＞0.050	0	＞0.050	0.01
	Zhuang (n=95)	0.011	＞0.050	＞0.050	＞0.050	0.003	＞0.050	＞0.050	＞0.050
	Tu (n=70)	＞0.050	0.038	＞0.050	＞0.050	0.001	＞0.050	＞0.050	＞0.050	＞0.050
	Yugu (n=96)	0.002	＞0.050	＞0.050	0.013	0.013	0.035	＞0.050	0.023	＞0.050	＞0.050
2DL2
		Hani (n=145)	Jinuo (n=94)	Lisu (n=99)	Nu (n=106)	Bulang (n=106)	Wa (n=106)	Dai (n=112)	Maonan (n=89)	Zhuang (n=95)	Tu (n=70)
	Jinuo (n=94)	＞0.050
	Lisu (n=99)	＞0.050	＞0.050
	Nu (n=106)	0.001	0.003	0
	Bulang (n=106)	0.041	＞0.050	0.004	＞0.050
	Wa (n=106)	＞0.050	＞0.050	＞0.050	0	0.006
	Dai (n=112)	0.017	0.029	＞0.050	0	0	＞0.050
	Maonan (n=89)	0.047	＞0.050	＞0.050	0	0	＞0.050	＞0.050
	Zhuang (n=95)	＞0.050	＞0.050	＞0.050	0.001	0.023	＞0.050	＞0.050	＞0.050
	Tu (n=70)	＞0.050	＞0.050	＞0.050	0	0.009	＞0.050	＞0.050	＞0.050	＞0.050
	Yugu (n=96)	＞0.050	＞0.050	＞0.050	0.002	＞0.050	＞0.050	＞0.050	＞0.050	＞0.050	＞0.050
2DL5
		Hani (n=145)	Jinuo (n=94)	Lisu (n=99)	Nu (n=106)	Bulang (n=106)	Wa (n=106)	Dai (n=112)	Maonan (n=89)	Zhuang (n=95)	Tu (n=70)
	Jinuo (n=94)	＞0.050
	Lisu (n=99)	＞0.050	＞0.050
	Nu (n=106)	＞0.050	＞0.050	＞0.050
	Bulang (n=106)	0	0	0	0
	Wa (n=106)	＞0.050	＞0.050	＞0.050	＞0.050	0
	Dai (n=112)	0	0.012	0.007	0	0.01	0
	Maonan (n=89)	＞0.050	＞0.050	＞0.050	＞0.050	0	＞0.050	0.011
	Zhuang (n=95)	0.012	＞0.050	＞0.050	0.003	0	0.001	＞0.050	＞0.050
	Tu (n=70)	＞0.050	＞0.050	＞0.050	＞0.050	0	＞0.050	＞0.050	＞0.050	＞0.050
	Yugu (n=96)	0.022	＞0.050	＞0.050	0.006	0	0.001	＞0.050	＞0.050	＞0.050	＞0.050
3DS1
		Hani (n=145)	Jinuo (n=94)	Lisu (n=99)	Nu (n=106)	Bulang (n=106)	Wa (n=106)	Dai (n=112)	Maonan (n=89)	Zhuang (n=95)	Tu (n=70)
	Jinuo (n=94)	0.013
	Lisu (n=99)	＞0.050	0.005
	Nu (n=106)	＞0.050	0	＞0.050
	Bulang (n=106)	0	0.001	0	0
	Wa (n=106)	＞0.050	0.007	＞0.050	＞0.050	0
	Dai (n=112)	＞0.050	＞0.050	＞0.050	0.009	0	＞0.050
	Maonan (n=89)	＞0.050	0.038	＞0.050	＞0.050	0	＞0.050	＞0.050
	Zhuang (n=95)	＞0.050	＞0.050	＞0.050	0.012	0	＞0.050	＞0.050	＞0.050
	Tu (n=70)	0.008	＞0.050	0.003	0	0.007	0.004	0.023	＞0.050	＞0.050
	Yugu (n=96)	＞0.050	0.042	＞0.050	＞0.050	0	＞0.050	＞0.050	＞0.050	＞0.050	＞0.050
2DS1
		Hani (n=145)	Jinuo (n=94)	Lisu (n=99)	Nu (n=106)	Bulang (n=106)	Wa (n=106)	Dai (n=112)	Maonan (n=89)	Zhuang (n=95)	Tu (n=70)
	Jinuo (n=94)	＞0.050
	Lisu (n=99)	＞0.050	＞0.050
	Nu (n=106)	0.042	0.002	0.014
	Bulang (n=106)	0	0	0	0
	Wa (n=106)	＞0.050	＞0.050	＞0.050	＞0.050	0
	Dai (n=112)	＞0.050	＞0.050	＞0.050	0.002	0	＞0.050
	Maonan (n=89)	＞0.050	＞0.050	＞0.050	＞0.050	0	＞0.050	＞0.050
	Zhuang (n=95)	＞0.050	＞0.050	＞0.050	0.027	0	＞0.050	＞0.050	＞0.050
	Tu (n=70)	＞0.050	＞0.050	＞0.050	0.023	0	＞0.050	＞0.050	＞0.050	＞0.050
	Yugu (n=96)	＞0.050	＞0.050	＞0.050	0.006	0	＞0.050	＞0.050	＞0.050	＞0.050	＞0.050
2DS2
		Hani (n=145)	Jinuo (n=94)	Lisu (n=99)	Nu (n=106)	Bulang (n=106)	Wa (n=106)	Dai (n=112)	Maonan (n=89)	Zhuang (n=95)	Tu (n=70)
	Jinuo (n=94)	＞0.050
	Lisu (n=99)	＞0.050	＞0.050
	Nu (n=106)	0.001	0.003	0
	Bulang (n=106)	0.041	＞0.050	0.004	＞0.050
	Wa (n=106)	＞0.050	＞0.050	＞0.050	0	0.006
	Dai (n=112)	0.017	0.029	＞0.050	0	0	＞0.050
	Maonan (n=89)	0.047	＞0.050	＞0.050	0	0	＞0.050	＞0.050
	Zhuang (n=95)	＞0.050	＞0.050	＞0.050	0.001	0.023	＞0.050	＞0.050	＞0.050
	Tu (n=70)	＞0.050	＞0.050	＞0.050	0	0.009	＞0.050	＞0.050	＞0.050	＞0.050
	Yugu (n=96)	＞0.050	＞0.050	＞0.050	0.002	＞0.050	＞0.050	0.035	＞0.050	＞0.050	＞0.050
2DS3
		Hani (n=145)	Jinuo (n=94)	Lisu (n=99)	Nu (n=106)	Bulang (n=106)	Wa (n=106)	Dai (n=112)	Maonan (n=89)	Zhuang (n=95)	Tu (n=70)
	Jinuo (n=94)	＞0.050
	Lisu (n=99)	0	0
	Nu (n=106)	0	0	＞0.050
	Bulang (n=106)	0.03	0.005	0	0
	Wa (n=106)	0	0.002	＞0.050	＞0.050	0
	Dai (n=112)	＞0.050	＞0.050	0	0	0.002	0.002
	Maonan (n=89)	＞0.050	＞0.050	0	0	0.018	0.001	＞0.050
	Zhuang (n=95)	＞0.050	＞0.050	0	0	＞0.050	0	＞0.050	＞0.050
	Tu (n=70)	0.001	0.015	＞0.050	＞0.050	0	＞0.050	0.019	0.006	0.001
	Yugu (n=96)	0.022	＞0.050	0.011	0.006	0	＞0.050	＞0.050	＞0.050	0.015	＞0.050
2DS5
		Hani (n=145)	Jinuo (n=94)	Lisu (n=99)	Nu (n=106)	Bulang (n=106)	Wa (n=106)	Dai (n=112)	Maonan (n=89)	Zhuang (n=95)	Tu (n=70)
	Jinuo (n=94)	0
	Lisu (n=99)	0	＞0.050
	Nu (n=106)	＞0.050	0	0.023
	Bulang (n=106)	0	＞0.050	＞0.050	0
	Wa (n=106)	0	＞0.050	＞0.050	0.001	＞0.050
	Dai (n=112)	0	＞0.050	＞0.050	0.004	＞0.050	＞0.050
	Maonan (n=89)	0.014	0.005	＞0.050	＞0.050	0.002	0.011	0.043
	Zhuang (n=95)	＞0.050	0	0.015	＞0.050	0	0	0.002	＞0.050
	Tu (n=70)	0	＞0.050	＞0.050	0	＞0.050	＞0.050	＞0.050	0.002	0
	Yugu (n=96)	0	＞0.050	＞0.050	0.011	＞0.050	＞0.050	＞0.050	＞0.050	0.007	＞0.050
2DL4
		Hani (n=145)	Jinuo (n=94)	Lisu (n=99)	Nu (n=106)	Bulang (n=106)	Wa (n=106)	Dai (n=112)	Maonan (n=89)	Zhuang (n=95)	Tu (n=70)
	Jinuo (n=94)	-
	Lisu (n=99)	-	-
	Nu (n=106)	-	-	-
	Bulang (n=106)	-	-	-	-
	Wa (n=106)	-	-	-	-	-
	Dai (n=112)	-	-	-	-	-	-
	Maonan (n=89)	-	-	-	-	-	-	-
	Zhuang (n=95)	-	-	-	-	-	-	-	-
	Tu (n=70)	-	-	-	-	-	-	-	-	-
	Yugu (n=96)	＞0.050	＞0.050	＞0.050	＞0.050	＞0.050	＞0.050	＞0.050	＞0.050	＞0.050	＞0.050
3DL2
		Hani (n=145)	Jinuo (n=94)	Lisu (n=99)	Nu (n=106)	Bulang (n=106)	Wa (n=106)	Dai (n=112)	Maonan (n=89)	Zhuang (n=95)	Tu (n=70)
	Jinuo (n=94)	-
	Lisu (n=99)	-	-
	Nu (n=106)	-	-	-
	Bulang (n=106)	-	-	-	-
	Wa (n=106)	-	-	-	-	-
	Dai (n=112)	-	-	-	-	-	-
	Maonan (n=89)	-	-	-	-	-	-	-
	Zhuang (n=95)	-	-	-	-	-	-	-	-
	Tu (n=70)	-	-	-	-	-	-	-	-	-
	Yugu (n=96)	-	-	-	-	-	-	-	-	-	-
3DL3
		Hani (n=145)	Jinuo (n=94)	Lisu (n=99)	Nu (n=106)	Bulang (n=106)	Wa (n=106)	Dai (n=112)	Maonan (n=89)	Zhuang (n=95)	Tu (n=70)
	Jinuo (n=94)	-
	Lisu (n=99)	-	-
	Nu (n=106)	-	-	-
	Bulang (n=106)	-	-	-	-
	Wa (n=106)	-	-	-	-	-
	Dai (n=112)	-	-	-	-	-	-
	Maonan (n=89)	-	-	-	-	-	-	-
	Zhuang (n=95)	-	-	-	-	-	-	-	-
	Tu (n=70)	-	-	-	-	-	-	-	-	-
	Yugu (n=96)	-	-	-	-	-	-	-	-	-	-
2DP1
		Hani (n=145)	Jinuo (n=94)	Lisu (n=99)	Nu (n=106)	Bulang (n=106)	Wa (n=106)	Dai (n=112)	Maonan (n=89)	Zhuang (n=95)	Tu (n=70)
	Jinuo (n=94)	＞0.050
	Lisu (n=99)	＞0.050	＞0.050
	Nu (n=106)	-	＞0.050	＞0.050
	Bulang (n=106)	＞0.050	＞0.050	＞0.050	＞0.050
	Wa (n=106)	＞0.050	＞0.050	＞0.050	＞0.050	＞0.050
	Dai (n=112)	-	＞0.050	＞0.050	-	＞0.050	＞0.050
	Maonan (n=89)	＞0.050	＞0.050	＞0.050	＞0.050	＞0.050	＞0.050	＞0.050
	Zhuang (n=95)	-	＞0.050	＞0.050	-	＞0.050	＞0.050	-	＞0.050
	Tu (n=70)	-	＞0.050	＞0.050	-	＞0.050	＞0.050	-	-	＞0.050
	Yugu (n=96)	0.005	＞0.050	＞0.050	0.017	＞0.050	＞0.050	0.014	＞0.050	0.024	＞0.050
3DP1
		Hani (n=145)	Jinuo (n=94)	Lisu (n=99)	Nu (n=106)	Bulang (n=106)	Wa (n=106)	Dai (n=112)	Maonan (n=89)	Zhuang (n=95)	Tu (n=70)
	Jinuo (n=94)	-
	Lisu (n=99)	-	-
	Nu (n=106)	-	-	-
	Bulang (n=106)	-	-	-	-
	Wa (n=106)	-	-	-	-	-
	Dai (n=112)	-	-	-	-	-	-
	Maonan (n=89)	-	-	-	-	-	-	-
	Zhuang (n=95)	-	-	-	-	-	-	-	-
	Tu (n=70)	-	-	-	-	-	-	-	-	-
	Yugu (n=96)	＞0.050	＞0.050	＞0.050	＞0.050	＞0.050	＞0.050	＞0.050	＞0.050	＞0.050	＞0.050
genotype1
		Hani (n=145)	Jinuo (n=94)	Lisu (n=99)	Nu (n=106)	Bulang (n=106)	Wa (n=106)	Dai (n=112)	Maonan (n=89)	Zhuang (n=95)	Tu (n=70)
	Jinuo (n=94)	0.001
	Lisu (n=99)	＞0.050	0.011
	Nu (n=106)	0.007	0	0.002
	Bulang (n=106)	0	＞0.050	0	0
	Wa (n=106)	＞0.050	0.043	＞0.050	0	0.001
	Dai (n=112)	0	＞0.050	0.007	0	＞0.050	0.032
	Maonan (n=89)	＞0.050	＞0.050	＞0.050	0	0.005	＞0.050	＞0.050
	Zhuang (n=95)	＞0.050	0.039	＞0.050	0	0.001	＞0.050	0.029	＞0.050
	Tu (n=70)	0.001	＞0.050	0.011	0	＞0.050	0.039	＞0.050	＞0.050	0.035
	Yugu (n=96)	＞0.050	0.01	＞0.050	0.002	0	＞0.050	0.006	＞0.050	＞0.050	0.01
genotype2
		Hani (n=145)	Jinuo (n=94)	Lisu (n=99)	Nu (n=106)	Bulang (n=106)	Wa (n=106)	Dai (n=112)	Maonan (n=89)	Zhuang (n=95)	Tu (n=70)
	Jinuo (n=94)	0.013
	Lisu (n=99)	0.034	＞0.050
	Nu (n=106)	0.014	＞0.050	＞0.050
	Bulang (n=106)	0	＞0.050	＞0.050	＞0.050
	Wa (n=106)	0.014	＞0.050	＞0.050	＞0.050	＞0.050
	Dai (n=112)	＞0.050	＞0.050	＞0.050	＞0.050	0.045	＞0.050
	Maonan (n=89)	＞0.050	＞0.050	＞0.050	＞0.050	0.014	＞0.050	＞0.050
	Zhuang (n=95)	＞0.050	＞0.050	＞0.050	＞0.050	0.039	＞0.050	＞0.050	＞0.050
	Tu (n=70)	0.003	＞0.050	＞0.050	＞0.050	＞0.050	＞0.050	＞0.050	＞0.050	＞0.050
	Yugu (n=96)	＞0.050	＞0.050	＞0.050	＞0.050	＞0.050	＞0.050	＞0.050	＞0.050	＞0.050	＞0.050
genotype3
		Hani (n=145)	Jinuo (n=94)	Lisu (n=99)	Nu (n=106)	Bulang (n=106)	Wa (n=106)	Dai (n=112)	Zhuang (n=95)	Tu (n=70)
	Jinuo (n=94)	＞0.050
	Lisu (n=99)	＞0.050	＞0.050
	Nu (n=106)	＞0.050	＞0.050	＞0.050
	Bulang (n=106)	＞0.050	＞0.050	＞0.050	＞0.050
	Wa (n=106)	＞0.050	＞0.050	＞0.050	＞0.050	＞0.050
	Dai (n=112)	0.011	＞0.050	＞0.050	0.037	＞0.050	0.037
	Zhuang (n=95)	＞0.050	＞0.050	＞0.050	＞0.050	＞0.050	＞0.050	＞0.050
	Tu (n=70)	＞0.050	＞0.050	＞0.050	＞0.050	＞0.050	＞0.050	＞0.050	＞0.050
	Yugu (n=96)	＞0.050	＞0.050	＞0.050	＞0.050	＞0.050	＞0.050	＞0.050	＞0.050	＞0.050
genotype4
		Hani (n=145)	Jinuo (n=94)	Lisu (n=99)	Nu (n=106)	Bulang (n=106)	Wa (n=106)	Dai (n=112)	Maonan (n=89)	Zhuang (n=95)	Tu (n=70)
	Jinuo (n=94)	＞0.050
	Lisu (n=99)	＞0.050	＞0.050
	Nu (n=106)	＞0.050	＞0.050	＞0.050
	Bulang (n=106)	＞0.050	＞0.050	＞0.050	＞0.050
	Wa (n=106)	＞0.050	＞0.050	＞0.050	＞0.050	＞0.050
	Dai (n=112)	＞0.050	＞0.050	＞0.050	＞0.050	0.022	＞0.050
	Maonan (n=89)	＞0.050	＞0.050	＞0.050	＞0.050	0.005	＞0.050	＞0.050
	Zhuang (n=95)	＞0.050	＞0.050	＞0.050	＞0.050	0.047	＞0.050	＞0.050	＞0.050
	Tu (n=70)	＞0.050	＞0.050	＞0.050	＞0.050	0.004	＞0.050	＞0.050	＞0.050	＞0.050
	Yugu (n=96)	＞0.050	＞0.050	＞0.050	＞0.050	＞0.050	＞0.050	＞0.050	＞0.050	＞0.050	0.044
genotype5
		Hani (n=145)	Jinuo (n=94)	Lisu (n=99)	Bulang (n=106)	Wa (n=106)	Dai (n=112)	Maonan (n=89)	Zhuang (n=95)
	Jinuo (n=94)	＞0.050
	Lisu (n=99)	＞0.050	＞0.050
	Bulang (n=106)	＞0.050	＞0.050	＞0.050
	Wa (n=106)	＞0.050	＞0.050	＞0.050	＞0.050
	Dai (n=112)	0.011	＞0.050	＞0.050	＞0.050	＞0.050
	Maonan (n=89)	＞0.050	＞0.050	＞0.050	＞0.050	＞0.050	＞0.050
	Zhuang (n=95)	＞0.050	＞0.050	＞0.050	＞0.050	＞0.050	＞0.050	＞0.050
	Yugu (n=96)	＞0.050	＞0.050	＞0.050	＞0.050	＞0.050	＞0.050	＞0.050	＞0.050
genotype6
		Hani (n=145)	Jinuo (n=94)	Nu (n=106)	Dai (n=112)	Maonan (n=89)	Zhuang (n=95)
	Jinuo (n=94)	＞0.050
	Nu (n=106)	＞0.050	＞0.050
	Dai (n=112)	＞0.050	＞0.050	＞0.050
	Maonan (n=89)	＞0.050	0.045	0.03	＞0.050
	Zhuang (n=95)	＞0.050	＞0.050	＞0.050	＞0.050	0.044
	Yugu (n=96)	＞0.050	＞0.050	＞0.050	＞0.050	＞0.050	＞0.050
genotype7
		Hani (n=145)	Jinuo (n=94)	Lisu (n=99)	Bulang (n=106)	Wa (n=106)	Dai (n=112)	Zhuang (n=95)
	Jinuo (n=94)	＞0.050
	Lisu (n=99)	＞0.050	＞0.050
	Bulang (n=106)	＞0.050	＞0.050	＞0.050
	Wa (n=106)	＞0.050	＞0.050	＞0.050	＞0.050
	Dai (n=112)	0.046	＞0.050	＞0.050	＞0.050	＞0.050
	Zhuang (n=95)	＞0.050	＞0.050	＞0.050	＞0.050	0.038	0.031
	Tu (n=70)	＞0.050	＞0.050	＞0.050	＞0.050	＞0.050	＞0.050	＞0.050
genotype8
		Hani (n=145)	Jinuo (n=94)	Lisu (n=99)	Nu (n=106)	Bulang (n=106)	Wa (n=106)	Dai (n=112)	Maonan (n=89)	Zhuang (n=95)	Tu (n=70)
	Jinuo (n=94)	＞0.050
	Lisu (n=99)	0.02	＞0.050
	Nu (n=106)	＞0.050	＞0.050	0.067
	Bulang (n=106)	0	0	0	0
	Wa (n=106)	0.044	＞0.050	＞0.050	＞0.050	0
	Dai (n=112)	＞0.050	＞0.050	0.047	＞0.050	0	＞0.050
	Maonan (n=89)	＞0.050	＞0.050	0.005	＞0.050	0.006	0.013	＞0.050
	Zhuang (n=95)	＞0.050	0.05	0.001	＞0.050	0.037	0.001	＞0.050	＞0.050
	Tu (n=70)	＞0.050	＞0.050	＞0.050	＞0.050	0.001	＞0.050	＞0.050	＞0.050	＞0.050
	Yugu (n=96)	＞0.050	＞0.050	0.015	＞0.050	0.001	0.035	＞0.050	＞0.050	＞0.050	＞0.050
Haplotype
		Hani (n=145)	Jinuo (n=94)	Lisu (n=99)	Nu (n=106)	Bulang (n=106)	Wa (n=106)	Dai (n=112)	Maonan (n=89)	Zhuang (n=95)	Tu (n=70)
	Jinuo (n=94)	0.01
	Lisu (n=99)	＞0.050	＞0.050
	Nu (n=106)	＞0.050	0	0.024
	Bulang (n=106)	0	＞0.050	0.003	0
	Wa (n=106)	＞0.050	＞0.050	＞0.050	0.024	0.002
	Dai (n=112)	0.005	＞0.050	＞0.050	0	＞0.050	＞0.050
	Maonan (n=89)	＞0.050	＞0.050	＞0.050	0.004	0.024	＞0.050	＞0.050
	Zhuang (n=95)	＞0.050	＞0.050	＞0.050	0.01	0.009	＞0.050	＞0.050	＞0.050
	Tu (n=70)	0.03	＞0.050	＞0.050	0.001	＞0.050	＞0.050	＞0.050	＞0.050	＞0.050
	Yugu (n=96)	＞0.050	＞0.050	＞0.050	0.007	0.011	＞0.050	＞0.050	＞0.050	＞0.050	＞0.050

## Sheet: S4
Supplementary table 4. Comparison of KIR pairs frequencies between each two populations
KIR3DL1+Bw4 and KIR3DS1+Bw4
		Hani (n=145)	Jinuo (n=94)	Lisu (n=99)	Nu (n=106)	Bulang (n=106)	Wa (n=107)	Dai (n=112)	Maonan (n=89)	Zhuang (n=95)	Tu (n=70)
	Jinuo (n=94)	0.984
	Lisu (n=99)	0.555	0.577
	Nu (n=106)	0.21	0.242	0.54
	Bulang (n=106)	0.813	0.846	0.442	0.162
	Wa (n=107)	0.024	0.033	0.111	0.314	0.018
	Dai (n=112)	0.542	0.599	0.268	0.081	0.733	0.007
	Maonan (n=89)	0.062	0.099	0.027	0.005	0.13	0	0.227
	Zhuang (n=95)	0.409	0.469	0.198	0.056	0.581	0.004	0.82	0.345
	Tu (n=70)	0.029	0.051	0.013	0.002	0.067	0	0.123	0.701	0.2
	Yugu (n=96)	0.868	0.895	0.488	0.19	0.952	0.023	0.695	0.126	0.552	0.066
KIR3DL1+Bw4-80I and KIR3DS1+Bw4-80I
		Hani (n=145)	Jinuo (n=94)	Lisu (n=99)	Nu (n=106)	Bulang (n=106)	Wa (n=107)	Dai (n=112)	Maonan (n=89)	Zhuang (n=95)	Tu (n=70)
	Jinuo (n=94)	0
	Lisu (n=99)	0.821	0
	Nu (n=106)	0.095	0.011	0.173
	Bulang (n=106)	0.511	0.001	0.693	0.324
	Wa (n=107)	0.001	0.183	0.003	0.086	0.01
	Dai (n=112)	0.886	0	0.933	0.14	0.623	0.003
	Maonan (n=89)	0.067	0.02	0.121	0.775	0.228	0.159	0.098
	Zhuang (n=95)	0.727	0.001	0.907	0.217	0.785	0.005	0.839	0.152
	Tu (n=70)	0.605	0	0.502	0.051	0.295	0.001	0.54	0.036	0.44
	Yugu (n=96)	0.25	0.004	0.383	0.64	0.619	0.034	0.33	0.47	0.454	0.14
KIR3DL1+BW4-80T and KIR3DS1+BW4-80T
		Hani (n=145)	Jinuo (n=94)	Lisu (n=99)	Nu (n=106)	Bulang (n=106)	Wa (n=107)	Dai (n=112)	Maonan (n=89)	Zhuang (n=95)	Tu (n=70)
	Jinuo (n=94)	0
	Lisu (n=99)	0.699	0.001
	Nu (n=106)	0.416	0.001	0.707
	Bulang (n=106)	0.057	0.018	0.179	0.307
	Wa (n=107)	0.116	0.008	0.294	0.479	0.745
	Dai (n=112)	0.001	0.364	0.007	0.013	0.12	0.062
	Maonan (n=89)	0	0.263	0	0	0.001	0	0.039
	Zhuang (n=95)	0	0.66	0.002	0.005	0.052	0.025	0.653	0.12
	Tu (n=70)	0	0.84	0	0.001	0.014	0.006	0.291	0.405	0.54
	Yugu (n=96)	0.001	0.367	0.008	0.016	0.138	0.073	0.973	0.045	0.643	0.295
KIR3DL1+Bw4
		Hani (n=145)	Jinuo (n=94)	Lisu (n=99)	Nu (n=106)	Bulang (n=106)	Wa (n=107)	Dai (n=112)	Maonan (n=89)	Zhuang (n=95)	Tu (n=70)
	Jinuo (n=94)	0.062
	Lisu (n=99)	0.908	0.106
	Nu (n=106)	0.998	0.08	0.912
	Bulang (n=106)	0	0.073	0.001	0
	Wa (n=107)	0.271	0.445	0.368	0.304	0.009
	Dai (n=112)	0.303	0.007	0.295	0.341	0	0.046
	Maonan (n=89)	0.069	0.001	0.076	0.089	0	0.007	0.416
	Zhuang (n=95)	0.024	0	0.03	0.035	0	0.002	0.226	0.717
	Tu (n=70)	0.004	0	0.005	0.006	0	0	0.054	0.26	0.422
	Yugu (n=96)	0.005	0	0.007	0.009	0	0	0.083	0.39	0.614	0.732
KIR3DL1+Bw4-80I
		Hani (n=145)	Jinuo (n=94)	Lisu (n=99)	Nu (n=106)	Bulang (n=106)	Wa (n=107)	Dai (n=112)	Maonan (n=89)	Zhuang (n=95)	Tu (n=70)
	Jinuo (n=94)	0
	Lisu (n=99)	0.567	0
	Nu (n=106)	0.016	0	0.091
	Bulang (n=106)	0	0.033	0.001	0.09
	Wa (n=107)	0	0.009	0.004	0.233	0.609
	Dai (n=112)	0.08	0	0.286	0.509	0.018	0.063
	Maonan (n=89)	0	0.107	0	0.037	0.618	0.326	0.007
	Zhuang (n=95)	0.512	0	0.934	0.112	0.001	0.006	0.332	0
	Tu (n=70)	0.545	0	0.931	0.145	0.003	0.011	0.379	0.001	0.992
	Yugu (n=96)	0.676	0	0.365	0.01	0	0	0.047	0	0.328	0.363
KIR3DS1+Bw4-80I
		Hani (n=145)	Jinuo (n=94)	Lisu (n=99)	Nu (n=106)	Bulang (n=106)	Wa (n=107)	Dai (n=112)	Maonan (n=89)	Zhuang (n=95)	Tu (n=70)
	Jinuo (n=94)	0
	Lisu (n=99)	0.94	0.001
	Nu (n=106)	0.09	0.027	0.127
	Bulang (n=106)	0.773	0.001	0.846	0.177
	Wa (n=107)	0.001	0.638	0.001	0.05	0.002
	Dai (n=112)	0.104	0	0.127	0.002	0.079	0
	Maonan (n=89)	0.036	0.084	0.053	0.591	0.075	0.159	0.001
	Zhuang (n=95)	0.957	0.001	0.906	0.103	0.755	0.001	0.164	0.042
	Tu (n=70)	0.441	0	0.439	0.027	0.334	0	0.545	0.01	0.511
	Yugu (n=96)	0.498	0.003	0.575	0.342	0.706	0.005	0.039	0.158	0.502	0.198
KIR3DS1+Bw4
		Hani (n=145)	Jinuo (n=94)	Lisu (n=99)	Nu (n=106)	Bulang (n=106)	Wa (n=107)	Dai (n=112)	Maonan (n=89)	Zhuang (n=95)	Tu (n=70)
	Jinuo (n=94)	0.388
	Lisu (n=99)	0.786	0.588
	Nu (n=106)	0.305	0.083	0.23
	Bulang (n=106)	0.174	0.676	0.328	0.028
	Wa (n=107)	0.024	0.004	0.018	0.221	0.001
	Dai (n=112)	0.047	0.337	0.126	0.006	0.576	0
	Maonan (n=89)	0.04	0.281	0.104	0.005	0.485	0	0.864
	Zhuang (n=95)	0.108	0.509	0.226	0.016	0.793	0	0.781	0.668
	Tu (n=70)	0.009	0.101	0.03	0.001	0.194	0	0.419	0.538	0.304
	Yugu (n=96)	0.324	0.916	0.514	0.064	0.756	0.003	0.391	0.328	0.576	0.121
KIR3DL1+Bw4-80T
		Hani (n=145)	Jinuo (n=94)	Lisu (n=99)	Nu (n=106)	Bulang (n=106)	Wa (n=107)	Dai (n=112)	Maonan (n=89)	Zhuang (n=95)	Tu (n=70)
	Jinuo (n=94)	0
	Lisu (n=99)	0.037	0.013
	Nu (n=106)	0	0.715	0.03
	Bulang (n=106)	0.676	0	0.127	0
	Wa (n=107)	0	0.237	0.17	0.4	0.004
	Dai (n=112)	0	0.036	0	0.011	0	0.001
	Maonan (n=89)	0	0.006	0	0.002	0	0	0.44
	Zhuang (n=95)	0	0.91	0.01	0.629	0	0.193	0.047	0.009
	Tu (n=70)	0	0.184	0	0.089	0	0.014	0.568	0.219	0.22
	Yugu (n=96)	0	0.704	0.004	0.448	0	0.114	0.085	0.018	0.79	0.327
KIR3DS1+Bw4-80T
		Hani (n=145)	Jinuo (n=94)	Lisu (n=99)	Nu (n=106)	Bulang (n=106)	Wa (n=107)	Dai (n=112)	Maonan (n=89)	Zhuang (n=95)	Tu (n=70)
	Jinuo (n=94)	0
	Lisu (n=99)	0.044	0.006
	Nu (n=106)	0.113	0.001	0.67
	Bulang (n=106)	0.003	0.048	0.368	0.18
	Wa (n=107)	0.116	0.001	0.658	0.988	0.175
	Dai (n=112)	0	0.942	0.006	0.001	0.049	0.001
	Maonan (n=89)	0	0.993	0.006	0.002	0.052	0.001	0.95
	Zhuang (n=95)	0.001	0.149	0.174	0.073	0.62	0.07	0.155	0.156
	Tu (n=70)	0	0.742	0.021	0.006	0.13	0.006	0.784	0.751	0.308
	Yugu (n=96)	0.004	0.054	0.385	0.193	0.989	0.187	0.055	0.057	0.619	0.137
KIR3DL2+A11/A3
		Hani (n=145)	Jinuo (n=94)	Lisu (n=99)	Nu (n=106)	Bulang (n=106)	Wa (n=107)	Dai (n=112)	Maonan (n=89)	Zhuang (n=95)	Tu (n=70)
	Jinuo (n=94)	0
	Lisu (n=99)	0	0.679
	Nu (n=106)	0.001	0.413	0.209
	Bulang (n=106)	0.574	0.001	0	0.015
	Wa (n=107)	0.21	0	0	0	0.09
	Dai (n=112)	0.001	0.396	0.196	0.983	0.014	0
	Maonan (n=89)	0.028	0.116	0.046	0.416	0.124	0.002	0.422
	Zhuang (n=95)	0	0.932	0.742	0.364	0.001	0	0.347	0.097
	Tu (n=70)	0	0.071	0.149	0.009	0	0	0.008	0.001	0.084
	Yugu (n=96)	0	0.02	0.052	0.001	0	0	0.001	0	0.025	0.736
KIR2DS4+A11/A3
		Hani (n=145)	Jinuo (n=94)	Lisu (n=99)	Nu (n=106)	Bulang (n=106)	Wa (n=107)	Dai (n=112)	Maonan (n=89)	Zhuang (n=95)	Tu (n=70)
	Jinuo (n=94)	0
	Lisu (n=99)	0	0.828
	Nu (n=106)	0.001	0.03	0.048
	Bulang (n=106)	0	0.079	0.119	0.67
	Wa (n=107)	0.406	0	0	0	0
	Dai (n=112)	0	0.152	0.22	0.428	0.718	0
	Maonan (n=89)	0.003	0.027	0.042	0.882	0.579	0.001	0.366
	Zhuang (n=95)	0	0.716	0.881	0.071	0.164	0	0.289	0.062
	Tu (n=70)	0	0.44	0.327	0.005	0.016	0	0.035	0.005	0.268
	Yugu (n=96)	0	0.194	0.125	0	0.002	0	0.005	0.001	0.096	0.672
KIR2DS2+A11
		Hani (n=145)	Jinuo (n=94)	Lisu (n=99)	Nu (n=106)	Bulang (n=106)	Wa (n=107)	Dai (n=112)	Maonan (n=89)	Zhuang (n=95)	Tu (n=70)
	Jinuo (n=94)	0.09
	Lisu (n=99)	0.975	0.119
	Nu (n=106)	0	0.019	0
	Bulang (n=106)	0.144	0.775	0.184	0.008
	Wa (n=107)	0.122	0.003	0.154	0	0.006
	Dai (n=112)	0.312	0.013	0.345	0	0.021	0.608
	Maonan (n=89)	0.328	0.016	0.356	0	0.026	0.65	0.977
	Zhuang (n=95)	0.386	0.43	0.439	0.002	0.598	0.029	0.086	0.096
	Tu (n=70)	0.326	0.591	0.369	0.005	0.775	0.031	0.082	0.089	0.847
	Yugu (n=96)	0.027	0.613	0.039	0.063	0.421	0.001	0.003	0.004	0.195	0.311
2DL2/3+HLA-C1
		Hani (n=145)	Jinuo (n=89)	Lisu (n=99)	Nu (n=106)	Bulang (n=106)	Wa (n=107)	Dai (n=112)	Maonan (n=82)	Zhuang (n=95)	Tu (n=70)
	Jinuo (n=89)	0.927
	Lisu (n=99)	0.522	0.499
	Nu (n=106)	0.919	0.86	0.601
	Bulang (n=106)	0.07	0.149	0.039	0.089
	Wa (n=107)	0.705	0.806	0.351	0.659	0.19
	Dai (n=112)	0.871	0.816	0.635	0.956	0.074	0.614
	Maonan (n=82)	0.64	0.609	0.893	0.717	0.07	0.453	0.752
	Zhuang (n=95)	0.158	0.142	0.326	0.178	0.011	0.1	0.191	0.28
	Tu (n=70)	0.004	0.018	0.003	0.007	0.262	0.02	0.005	0.008	0.001
	Yugu (n=96)	0	0.001	0	0	0.025	0.001	0	0	0	0.343
2DL1+HLA-C2
		Hani (n=145)	Jinuo (n=89)	Lisu (n=99)	Nu (n=106)	Bulang (n=106)	Wa (n=107)	Dai (n=112)	Maonan (n=82)	Zhuang (n=95)	Tu (n=70)
	Jinuo (n=89)	0.031
	Lisu (n=99)	0.72	0.102
	Nu (n=106)	0.193	0.401	0.398
	Bulang (n=106)	0	0.057	0	0.004
	Wa (n=107)	0.021	0.959	0.08	0.351	0.051
	Dai (n=112)	0.464	0.17	0.744	0.588	0.001	0.137
	Maonan (n=82)	0.109	0.001	0.07	0.01	0	0.001	0.033
	Zhuang (n=95)	0.129	0.553	0.292	0.816	0.011	0.501	0.445	0.006
	Tu (n=70)	0	0.015	0	0.001	0.459	0.012	0	0	0.002
	Yugu (n=96)	0	0.001	0	0	0.106	0	0	0	0	0.467
2DS1+HLA-C2
		Hani (n=145)	Jinuo (n=89)	Lisu (n=99)	Nu (n=106)	Bulang (n=106)	Wa (n=107)	Dai (n=112)	Maonan (n=82)	Zhuang (n=95)	Tu (n=70)
	Jinuo (n=89)	0.382
	Lisu (n=99)	0.556	0.187
	Nu (n=106)	0.287	0.077	0.656
	Bulang (n=106)	0	0.001	0	0
	Wa (n=107)	0.477	0.857	0.236	0.101	0
	Dai (n=112)	0.547	0.776	0.274	0.121	0	0.915
	Maonan (n=82)	0.149	0.041	0.364	0.606	0	0.054	0.064
	Zhuang (n=95)	0.209	0.749	0.098	0.036	0.002	0.604	0.529	0.02
	Tu (n=70)	0.041	0.29	0.02	0.005	0.039	0.2	0.163	0.004	0.44
	Yugu (n=96)	0	0.013	0	0	0.396	0.005	0.003	0	0.025	0.194

## Sheet: S5
The observed KIR frequencies for 11 KIR genes in 58 populations worldwide
Continent	Populations	2DL1	2DL2	2DL3	2DL5	2DS1	2DS2	2DS3	2DS4	2DS5	3DL1	3DS1	Number	Reference
AdmixedAm	Argentinean_Caucasiods	0.96	0.56	0.87	0.56	0.46	0.55	0.29	0.95	0.36	0.95	0.42	402	Flores et al. Tissue Antigens, 2007, 69(6): 568-576, doi: 10.1111/j.1399-0039.2007.00824.x
AdmixedAm	Brazil_Caucasians	0.967	0.522	0.944	0.589	0.378	0.533	0.389	0.956	0.322	0.956	0.411	90	Middleton et al. Tissue Antigens, 2008, 71(2): 105–113, doi: 10.1111/j.1399-0039.2007.00973.x
AdmixedAm	Cuba_Caucasians	0.971	0.529	0.9	0.557	0.386	0.529	0.357	0.914	0.314	0.914	0.4	70	Middleton et al. Tissue Antigens, 2008, 71(2): 105–113, doi: 10.1111/j.1399-0039.2007.00973.x
AdmixedAm	Mexican_Mestizo	1	0.44	0.93	0.61	0.51	0.45	0.31	0.92	0.48	0.94	0.51	100	Hollenbach et al. Tissue Antigens, 2010, 76(1): 9-17, doi: 10.1111/j.1399-0039.2010.01459.x
AdmixedAm	Uruguay	0.951	0.634	0.927	0.659	0.463	0.634	0.244	0.951	0.488	0.951	0.488	41	Hollenbach et al. Tissue Antigens, 2010, 76(1): 9-17, doi: 10.1111/j.1399-0039.2010.01459.x
African	Ghana	0.927	0.537	0.854	0.561	0.049	0.561	0.341	0.976	0.22	1	0.049	41	Hollenbach et al. Tissue Antigens, 2010, 76(1): 9-17, doi: 10.1111/j.1399-0039.2010.01459.x
African	Senegal	1	0.55	0.9	0.52	0.13	0.42	0.24	1	0.3	0.99	0.04	90	Denis et al. Tissue Antigens, 2005, 66(4): 267-276, doi: 10.1111/j.1399-0039.2005.00473.x
African	Xhosa	0.96	0.72	0.64	0.82	0.1	0.64	0.38	1	0.62	1	0.04	50	Middleton et al. Tissue Antigens, 2008, 71(2): 105–113, doi: 10.1111/j.1399-0039.2007.00973.x
American	Amazon_Amerindians	0.93	0.65	0.8	0.85	0.88	0.58	0.1	0.78	0.9	0.65	0.7	40	Ewerton et al. Immunogenetics, 2007, 59(8): 625-630, doi: 10.1007/s00251-007-0229-3
American	Chiriguanos_Amerindian	0.91	0.44	0.87	0.59	0.57	0.41	0.06	0.87	0.56	0.87	0.57	54	Flores et al. Tissue Antigens, 2007, 69(6): 568-576, doi: 10.1111/j.1399-0039.2007.00824.x
American	Wichis_Amerindian	0.84	0.62	0.84	0.53	0.53	0.61	0.03	0.89	0.52	0.89	0.54	101	Flores et al. Tissue Antigens, 2007, 69(6): 568-576, doi: 10.1111/j.1399-0039.2007.00824.x
Asian	Bulang	0.981132	0.160377	0.962264	0.698113	0.726415	0.160377	0.481132	0.792453	0.40566	0.811321	0.726415	106	Yao et al. Immunogenetics, 2011, 63(8), 475-483, doi:10.1007/s00251-011-0530-z
Asian	Dai	0.973214	0.410714	0.964286	0.526786	0.428571	0.410714	0.276786	0.901786	0.330357	0.910714	0.410714	112	Present study
Asian	Han	0.99	0.173	0.99	0.346	0.343	0.173	0.125	0.942	0.231	0.942	0.327	104	Jiang et al. Tissue Antigens, 2005, 65(6): 556–563, doi: 10.1111/j.1399-0039.2005.00412.x
Asian	Han_Guangdong	0.85	0.12	0.58	0.24	0.1	0.3	0.02	0.8064	0.19	0.96	0.23	96	Yin X, J First Mil Med Univ, 2004, 24(12): 1416-1418 (In Chinese)
Asian	Han_Hongkong	0.99	0.28	0.98	0.45	0.4	0.28	0.25	0.94	0.26	0.94	0.39	100	Middleton et al. Tissue Antigens, 2008, 71(2): 105–113, doi: 10.1111/j.1399-0039.2007.00973.x
Asian	Han_Jiangsu	1	0.1166	1	0.3129	0.3006	0.1166	0.1104	0.9829	0.2147	0.9693	0.2638	163	He et al. Chinese Journal of Clinical Laboratory, 2009, 27(3): 208-211 (In Chinese)
Asian	Han_Northeastern	1	0.0563	1	0.324	0.031	0.0563	0.0986	0.9639	0.239	1	0.31	71	Xu et al. Current Immunology, 2009, 29(4): 332－336 (In Chinese）
Asian	Han_Northern	1	0.2	1	0.52	0.35	0.22	0.2	0.9375	0.16	0.95	0.32	79	Dou et al. International Journal of Hematol, 2008, 87(4): 422-433, doi: 10.1007/s12185-008-0058-7
Asian	Han_NorthWestern	1	0.21	1	0.371	0.339	0.21	0.145	0.876	0.274	0.968	0.323	62	Xu et al. Current Immunology, 2009, 29(4): 332－336 (In Chinese）
Asian	Han_Shanghai	0.977	0.184	0.977	0.379	0.356	0.184	0.149	0.9522	0.241	1	0.345	87	Zhang et al. Chinese Journal of Medical Genetics, 2003, 20（5）: 396－399 (In Chinese)
Asian	Han_Sigapore	0.962	0.205	0.895	0.386	0.338	0.181	0.195	0.886	0.152	0.957	0.376	210	Lee et al. Immunogenetics, 2008, 60(11): 645-654, doi: 10.1007/s00251-008-0321-3
Asian	Han_Suwan	0.99	0.177	0.971	0.304	0.304	0.177	0.118	0.91	0.206	0.971	0.284	101	Xu et al. Current Immunology, 2009, 29(4): 332－336 (In Chinese）
Asian	Han_Taiwanese	1	0.26	1	0.36	0.46	0.25	0.21	1	0.19	1	0.27	97	Wu et al. Tissue Antigens, 2009, 74(6), 499–507, doi: 10.1111/j.1399-0039.2009.01366.x
Asian	Han_Yunnan	0.993	0.253	0.993	0.367	0.36	0.253	0.153	0.953	0.267	0.953	0.32	150	Su et al. Chinese Journal of Blood Transfusion, 2008, 21(4): 268-272 (In Chinese)
Asian	Hani	1	0.268966	0.972414	0.303448	0.344828	0.268966	0.344828	0.993103	0.0896552	0.993103	0.337931	145	Present study
Asian	Japanese	1	0.146	1	0.39	0.341	0.146	0.146	0.976	0.244	0.976	0.293	41	Yawata et al. Immunogenetics, 2002, 54(8): 543–550, doi: 10.1007/s00251-002-0497-x
Asian	Jinuo	1	0.265957	0.946809	0.351064	0.43617	0.265957	0.287234	0.882979	0.393617	0.882979	0.5	94	Present study
Asian	Korean	0.994	0.143	0.994	0.383	0.377	0.169	0.162	0.942	0.266	0.942	0.364	154	Whang et al. Human Immunology, 2005, 66(2), 146–154, doi: 10.1016/j.humimm.2004.10.013
Asian	Lebanese	0.992	0.595	0.883	0.583	0.408	0.592	0.375	0.95	0.308	0.958	0.358	120	Mahfouz et al. Tissue Antigens, 2006, 68(1): 66–71, doi: 10.1111/j.1399-0039.2006.00605.x
Asian	Lisu	0.989899	0.333333	0.979798	0.343434	0.383838	0.333333	0.0808081	0.919192	0.292929	0.919192	0.30303	99	Present study
Asian	Maonan	0.988764	0.393258	0.94382	0.348315	0.303371	0.393258	0.314607	0.988764	0.202247	0.988764	0.348315	89	Present study
Asian	North_India_Hindus	0.875	0.792	0.653	0.792	0.542	0.625	0.431	0.806	0.472	0.875	0.389	72	Rajalingam et al. Immunogenetics, 2008, 60(5): 207-217, doi: 10.1007/s00251-008-0286-2
Asian	Nu	1	0.103774	1	0.264151	0.226415	0.103774	0.0754717	0.981132	0.160377	0.981132	0.245283	106	Yao et al. Immunogenetics, 2011, 63(8), 475-483, doi:10.1007/s00251-011-0530-z
Asian	Thai	0.97	0.36	0.95	0.44	0.36	0.35	0.24	0.93	0.29	0.96	0.32	100	Hollenbach et al. Tissue Antigens, 2010, 76(1): 9-17, doi: 10.1111/j.1399-0039.2010.01459.x
Asian	Tu	1	0.328571	0.928571	0.328571	0.385714	0.328571	0.128571	0.971429	0.428571	0.957143	0.528571	70	Present study
Asian	Uygur	0.955	0.5	0.955	0.727	0.293	0.5	0.364	0.9879	0.364	0.955	0.5	22	Chi et al. Current Immunolog, 2005, 25（3): 204-207 (In Chinese)
Asian	Uzbek	1	0.537	0.955	0.284	0.388	0.537	0.299	0.896	0.418	0.91	0.418	68	Hollenbach et al. Tissue Antigens, 2010, 76(1): 9-17, doi: 10.1111/j.1399-0039.2010.01459.x
Asian	Wa	1	0.320755	0.971698	0.235849	0.339623	0.320755	0.113208	0.981132	0.367925	0.981132	0.311321	106	Present study
Asian	Yi	1	0.254	1	0.413	0.254	0.254	0.238	0.9744	0.19	1	0.349	63	Chi et al. Current Immunolog, 2005, 25（3): 204-207 (In Chinese)
Asian	Yugu	0.947917	0.270833	0.927083	0.447917	0.40625	0.270833	0.208333	0.916667	0.3125	0.9375	0.354167	96	Yao et al. Immunogenetics, 2011, 63(8), 475-483, doi:10.1007/s00251-011-0530-z
Asian	Zhuang	1	0.294737	0.978947	0.463158	0.368421	0.294737	0.368421	0.936842	0.147368	0.936842	0.410526	95	Yao et al. Immunogenetics, 2011, 63(8), 475-483, doi:10.1007/s00251-011-0530-z
European	Czech	0.95	0.587	0.851	0.479	0.446	0.57	0.372	0.917	0.248	0.934	0.388	121	Hollenbach et al. Tissue Antigens, 2010, 76(1): 9-17,doi: 10.1111/j.1399-0039.2010.01459.x
European	England	0.99	0.475	0.889	0.566	0.404	0.535	0.343	0.96	0.343	0.96	0.364	99	Hollenbach et al. Tissue Antigens, 2010, 76(1): 9-17,doi: 10.1111/j.1399-0039.2010.01459.x
European	Hispanic	0.984	0.469	0.938	0.602	0.445	0.469	0.273	0.938	0.43	0.938	0.453	128	Du et al. Immunogenetics, 2007, 59(1): 1-15, doi: 10.1007/s00251-006-0168-4
European	Italian	1	0.5	0.94	0.62	0.42	0.5	0.4	0.96	0.32	0.94	0.46	50	Hollenbach et al. Tissue Antigens, 2010, 76(1): 9-17, doi: 10.1111/j.1399-0039.2010.01459.x
European	Northern_Ireland	0.973	0.511	0.901	0.493	0.395	0.52	0.296	0.978	0.318	0.978	0.395	223	Hollenbach et al. Tissue Antigens, 2010, 76(1): 9-17, doi: 10.1111/j.1399-0039.2010.01459.x
European	Norwegian	0.975	0.416	0.928	0.479	0.405	0.424	0.237	0.956	0.344	0.959	0.416	363	Hollenbach et al. Tissue Antigens, 2010, 76(1): 9-17, doi: 10.1111/j.1399-0039.2010.01459.x
European	Portugal	1	0.579	0.947	0.526	0.316	0.579	0.316	0.921	0.263	0.895	0.316	38	Hollenbach et al. Tissue Antigens, 2010, 76(1): 9-17, doi: 10.1111/j.1399-0039.2010.01459.x
European	Scotland	0.967	0.456	0.878	0.411	0.344	0.444	0.244	0.978	0.289	0.978	0.378	90	Hollenbach et al. Tissue Antigens, 2010, 76(1): 9-17, doi: 10.1111/j.1399-0039.2010.01459.x
European	Southeastern_France	1	0.53	0.97	0.55	0.34	0.55	0.42	0.97	0.34	0.89	0.42	38	Frassati et al. Tissue Antigens, 2006, 67(5): 356–367, doi: 10.1111/j.1399-0039.2006.00592.x
European	Spain	0.94	0.57	0.85	0.52	0.39	0.58	0.34	0.91	0.26	0.91	0.39	100	Hollenbach et al. Tissue Antigens, 2010, 76(1): 9-17, doi: 10.1111/j.1399-0039.2010.01459.x
European	Turkey	0.981	0.597	0.857	0.552	0.364	0.604	0.351	0.942	0.286	0.961	0.325	154	Hollenbach et al. Tissue Antigens, 2010, 76(1): 9-17, doi: 10.1111/j.1399-0039.2010.01459.x
European	United_States	0.953	0.533	0.871	0.549	0.412	0.537	0.294	0.949	0.349	0.949	0.388	255	Hollenbach et al. Tissue Antigens, 2010, 76(1): 9-17, doi: 10.1111/j.1399-0039.2010.01459.x
European	Western_France	0.97	0.5	0.91	0.47	0.36	0.51	0.31	0.96	0.27	0.96	0.44	108	Denis et al. Tissue Antigens, 2005, 66(4): 267-276, doi: 10.1111/j.1399-0039.2005.00473.x
Indian Ocean	Comoros	1	0.41	0.93	0.44	0.17	0.3	0.2	0.96	0.37	0.98	0.15	54	Frassati et al. Tissue Antigens, 2006, 67(5): 356–367, doi: 10.1111/j.1399-0039.2006.00592.x
Mideast	Morocco	0.955	0.701	0.731	0.672	0.254	0.657	0.522	1	0.328	1	0.269	67	Hollenbach et al. Tissue Antigens, 2010, 76(1): 9-17, doi: 10.1111/j.1399-0039.2010.01459.x
Mideast	Omani_Arab	0.98	0.505	0.879	0.596	0.323	0.495	0.303	0.949	0.394	0.96	0.293	99	Middleton et al. Tissue Antigens, 2008, 71(2): 105–113, doi: 10.1111/j.1399-0039.2007.00973.x

## Sheet: S6
DA distance among 58 popoulations worldwide
Argentinean_Caucasions	Argentinean_Caucasions	Brazil_Caucasians	Cuba_Caucasians	Mexican_Mestizo	Uruguay	Ghana	Senegal	Xhosa	Amazon_Amerindians	Chiriguanos_Amerindian	Wichis_Amerindian	Bulang	Dai	Han	Han_Guangdong	Han_Hongkong	Han_Jiangsu	Han_Northeastern	Han_Northern	Han_NorthWestern	Han_Shanghai	Han_Sigapore	Han_Suwan	Han_Taiwanese	Han_Yunnan	Hani	Japanese	Jinuo	Korean	Lebanese	Lisu	Maonan	North_India_Hindus	Nu	Thai	Tu	Uygur	Uzbek	Wa	Yi	Yugu	Zhuang	Czech	England	Hispanic	Italian	Northern_Ireland	Norwegian	Portugal
Brazil_Caucasians	0.0018
Cuba_Caucasians	0.0013	0.0011
Mexican_Mestizo	0.0049	0.0053	0.0051
Uruguay	0.0026	0.0045	0.005	0.0063
Ghana	0.0265	0.023	0.0246	0.0412	0.0342
Senegal	0.0238	0.0212	0.023	0.0314	0.0313	0.0081
Xhosa	0.0363	0.0371	0.0392	0.0493	0.037	0.0182	0.0214
Amazon_Amerindians	0.049	0.0604	0.0546	0.0432	0.0387	0.1243	0.1141	0.1019
Chiriguanos_Amerindian	0.012	0.0183	0.0151	0.0116	0.0113	0.057	0.0501	0.0647	0.0259
Wichis_Amerindian	0.0127	0.0208	0.0174	0.0199	0.0102	0.0531	0.0511	0.059	0.0301	0.0046
Bulang	0.0337	0.0321	0.0304	0.0203	0.0381	0.0906	0.0814	0.1095	0.053	0.0275	0.0493
Dai	0.0042	0.0032	0.0026	0.004	0.0082	0.0311	0.0257	0.0518	0.0553	0.0116	0.0183	0.0221
Han	0.025	0.0225	0.0224	0.0217	0.0346	0.0422	0.0303	0.0794	0.0963	0.0276	0.0406	0.0342	0.0119
Han_Guangdong	0.0478	0.0528	0.0464	0.0584	0.0627	0.0434	0.0494	0.0799	0.1234	0.0457	0.0489	0.082	0.0429	0.0312
Han_Hongkong	0.0115	0.0089	0.0092	0.009	0.0186	0.034	0.025	0.0627	0.0757	0.0192	0.0299	0.0234	0.003	0.0037	0.0384
Han_Jiangsu	0.0389	0.0344	0.0361	0.0333	0.0497	0.0496	0.033	0.0902	0.1222	0.0441	0.0597	0.0477	0.023	0.0027	0.0412	0.0101
Han_Northeastern	0.0633	0.0556	0.0585	0.0567	0.0747	0.0546	0.0443	0.1007	0.163	0.0696	0.0871	0.0736	0.0446	0.0161	0.0429	0.0279	0.0102
Han_Northern	0.024	0.0187	0.02	0.0188	0.0322	0.04	0.0283	0.0763	0.0981	0.0328	0.0468	0.0312	0.0106	0.0034	0.045	0.0034	0.0055	0.02
Han_NorthWestern	0.0254	0.0217	0.022	0.0191	0.0331	0.0431	0.0309	0.0798	0.0949	0.0293	0.0427	0.034	0.0113	0.0021	0.0391	0.0043	0.0046	0.0171	0.0027
Han_Shanghai	0.0231	0.0208	0.0226	0.0215	0.0324	0.0362	0.0282	0.0706	0.1007	0.0292	0.0409	0.0379	0.0135	0.0031	0.0312	0.0053	0.0056	0.016	0.0061	0.0047
Han_Sigapore	0.0195	0.0188	0.0169	0.0204	0.0315	0.0357	0.0315	0.0717	0.0915	0.0247	0.0359	0.0302	0.0105	0.0045	0.0212	0.0049	0.0117	0.0245	0.0081	0.0081	0.005
Han_Suwan	0.0262	0.0243	0.0235	0.0245	0.0373	0.0378	0.0283	0.0768	0.1032	0.0304	0.0422	0.0401	0.0139	0.001	0.0245	0.0055	0.0039	0.0148	0.0053	0.0028	0.0026	0.0033
Han_Taiwanese	0.0263	0.022	0.0264	0.0242	0.0352	0.0395	0.0244	0.0725	0.1134	0.0422	0.0528	0.0481	0.0179	0.0087	0.0555	0.0087	0.0074	0.025	0.0074	0.0092	0.0063	0.0159	0.0102
Han_Yunnan	0.0176	0.0151	0.0156	0.0152	0.0253	0.0352	0.0237	0.0678	0.0872	0.0235	0.0339	0.0336	0.0073	0.0011	0.0349	0.0016	0.0048	0.0205	0.0029	0.0019	0.0033	0.0058	0.0024	0.0062
Hani	0.0228	0.018	0.0202	0.0233	0.0353	0.0329	0.0235	0.0704	0.1182	0.044	0.0538	0.0444	0.0155	0.0093	0.0451	0.0072	0.0109	0.0259	0.0079	0.0111	0.0079	0.0096	0.0091	0.005	0.0074
Japanese	0.0313	0.0267	0.0288	0.0251	0.0405	0.0454	0.0298	0.0817	0.1092	0.0373	0.0527	0.0393	0.0169	0.0019	0.0432	0.0062	0.0008	0.0127	0.0028	0.0027	0.0038	0.0099	0.0036	0.0052	0.0028	0.0089
Jinuo	0.0145	0.0138	0.0118	0.0077	0.0217	0.0483	0.0363	0.0731	0.0648	0.0172	0.0303	0.0176	0.0056	0.0086	0.0421	0.0039	0.0171	0.0362	0.0108	0.0082	0.0125	0.009	0.0105	0.0187	0.0068	0.0148	0.013
Korean	0.025	0.0219	0.0223	0.0194	0.0339	0.0459	0.0332	0.0813	0.0926	0.0271	0.042	0.0284	0.0113	0.0005	0.0362	0.0031	0.0031	0.0171	0.0029	0.002	0.0035	0.0054	0.0023	0.0087	0.0016	0.0098	0.0017	0.007
Lebanese	0.0016	0.0016	0.0015	0.0062	0.0049	0.0222	0.0192	0.0322	0.0596	0.0207	0.0212	0.0391	0.0061	0.0282	0.0543	0.0132	0.0409	0.0644	0.024	0.027	0.0263	0.0228	0.0289	0.0263	0.0198	0.0211	0.033	0.0171	0.0282
Lisu	0.0147	0.0149	0.0135	0.0144	0.0211	0.0354	0.0242	0.0654	0.0748	0.0169	0.0236	0.0375	0.0065	0.004	0.0307	0.004	0.0104	0.0293	0.0074	0.0045	0.0077	0.0079	0.0047	0.0122	0.002	0.0134	0.0083	0.0076	0.0054	0.0178
Maonan	0.0099	0.0073	0.0089	0.0137	0.0185	0.0206	0.0151	0.0481	0.0935	0.0293	0.0339	0.0427	0.0076	0.0108	0.0384	0.0051	0.0165	0.0322	0.0109	0.0123	0.0086	0.0096	0.0106	0.0083	0.0065	0.0038	0.013	0.0116	0.0118	0.0094	0.009
North_India_Hindus	0.0154	0.0209	0.0168	0.0246	0.0149	0.0481	0.0541	0.0392	0.0357	0.0258	0.0224	0.0507	0.0271	0.0686	0.0771	0.0455	0.0926	0.1231	0.0657	0.0683	0.0665	0.053	0.0693	0.0763	0.0584	0.0678	0.0807	0.0453	0.0682	0.0172	0.0507	0.0457
Nu	0.0469	0.042	0.0436	0.0426	0.0591	0.0511	0.0356	0.0971	0.1389	0.0528	0.0676	0.0593	0.03	0.005	0.0387	0.0151	0.001	0.0073	0.0088	0.0074	0.0078	0.0141	0.005	0.0106	0.0082	0.0132	0.0032	0.0235	0.0065	0.0486	0.0139	0.0202	0.1046
Thai	0.0068	0.0056	0.0055	0.0085	0.0135	0.0235	0.0183	0.0485	0.0721	0.0165	0.0231	0.0304	0.0021	0.0067	0.032	0.0017	0.015	0.0323	0.0076	0.0074	0.0066	0.0056	0.007	0.0114	0.0034	0.0092	0.0108	0.0064	0.0072	0.0085	0.0037	0.0034	0.0359	0.0198
Tu	0.0126	0.0139	0.0135	0.0087	0.0177	0.0427	0.0288	0.063	0.0667	0.0147	0.0231	0.0325	0.0082	0.0091	0.0381	0.0059	0.0159	0.0328	0.0136	0.01	0.0099	0.0117	0.0105	0.0144	0.0062	0.0143	0.0125	0.0048	0.0089	0.0162	0.0057	0.0087	0.0492	0.0209	0.0066
Uygur	0.0053	0.0024	0.0051	0.0077	0.0056	0.026	0.0242	0.0357	0.0606	0.0199	0.0236	0.0335	0.0069	0.0266	0.0591	0.0125	0.0377	0.0551	0.0216	0.0267	0.0243	0.0237	0.0298	0.0261	0.0193	0.0235	0.0296	0.019	0.0253	0.0058	0.0205	0.0117	0.0248	0.0456	0.01	0.0169
Uzbek	0.0078	0.0078	0.0062	0.0074	0.0117	0.0355	0.0268	0.0546	0.0623	0.0196	0.0223	0.0377	0.006	0.0201	0.0505	0.0103	0.031	0.0535	0.021	0.0172	0.0228	0.0205	0.021	0.0239	0.0133	0.0196	0.0256	0.0079	0.0203	0.0077	0.0101	0.0099	0.0331	0.0376	0.0078	0.0084	0.0153
Wa	0.0182	0.0179	0.0185	0.0169	0.0255	0.0346	0.0202	0.0617	0.0897	0.0257	0.0328	0.0474	0.0119	0.0061	0.0356	0.0067	0.009	0.0244	0.0109	0.0066	0.0067	0.012	0.0062	0.0078	0.0034	0.01	0.0075	0.0097	0.0073	0.0202	0.0037	0.0066	0.0618	0.0119	0.0064	0.0038	0.0232	0.0108
Yi	0.0244	0.0182	0.0219	0.0214	0.0325	0.0321	0.0227	0.0679	0.1135	0.04	0.051	0.0442	0.0143	0.0066	0.0464	0.0061	0.0068	0.0154	0.0041	0.0051	0.0043	0.0113	0.007	0.0038	0.0046	0.0046	0.0042	0.015	0.0066	0.0235	0.0107	0.0064	0.0715	0.0088	0.0084	0.0127	0.0208	0.0204	0.0079
Yugu	0.0098	0.0097	0.0086	0.0101	0.0173	0.0314	0.0257	0.0569	0.0677	0.0134	0.0227	0.0242	0.0033	0.0051	0.0277	0.0019	0.014	0.0316	0.0082	0.0075	0.0059	0.0033	0.0058	0.0143	0.0037	0.0121	0.0103	0.0051	0.0052	0.0137	0.0042	0.0072	0.0382	0.019	0.0013	0.0067	0.0137	0.0121	0.0083	0.0116
Zhuang	0.0146	0.01	0.0104	0.0117	0.0237	0.0347	0.0264	0.0671	0.0889	0.0296	0.0411	0.0253	0.0059	0.0078	0.046	0.0022	0.0137	0.0312	0.004	0.0076	0.0097	0.0072	0.0093	0.0104	0.0055	0.0046	0.0096	0.0064	0.0071	0.0134	0.0094	0.0053	0.049	0.0185	0.0049	0.011	0.0143	0.0123	0.0118	0.0065	0.0067
Czech	0.0017	0.003	0.0014	0.0093	0.007	0.025	0.0256	0.041	0.0591	0.0183	0.0176	0.0369	0.0058	0.0272	0.0462	0.0132	0.0422	0.0674	0.026	0.0279	0.0261	0.0189	0.0273	0.0294	0.02	0.0215	0.0351	0.0163	0.0279	0.0021	0.0169	0.0098	0.0155	0.0495	0.0079	0.0172	0.0091	0.008	0.0216	0.0267	0.0116	0.0139
England	0.0014	0.0012	0.0014	0.004	0.0054	0.0222	0.0179	0.0339	0.0592	0.0171	0.0203	0.0332	0.0036	0.0209	0.047	0.0084	0.0321	0.0539	0.0183	0.0206	0.0192	0.017	0.0219	0.0206	0.0139	0.0167	0.025	0.012	0.0205	0.001	0.0131	0.0065	0.0213	0.0395	0.0049	0.011	0.0046	0.0069	0.0148	0.0181	0.0085	0.0099	0.003
Hispanic	0.002	0.0022	0.0023	0.0014	0.0035	0.0316	0.0251	0.0425	0.0462	0.0097	0.0151	0.0247	0.0017	0.0186	0.0501	0.0069	0.0304	0.0527	0.0167	0.0175	0.0182	0.0169	0.021	0.0217	0.0122	0.0207	0.023	0.0088	0.0175	0.0038	0.0109	0.0099	0.0217	0.0387	0.0049	0.0084	0.0042	0.0067	0.0145	0.0187	0.0069	0.0106	0.0057	0.002
Italian	0.0038	0.0019	0.0027	0.0027	0.0068	0.0308	0.0235	0.043	0.059	0.0202	0.026	0.0276	0.0042	0.0227	0.0601	0.0087	0.0333	0.0559	0.017	0.0208	0.0224	0.0203	0.0252	0.0213	0.0155	0.0172	0.0254	0.0112	0.0212	0.0023	0.0159	0.0088	0.0248	0.0416	0.0077	0.0122	0.0042	0.0075	0.018	0.018	0.0118	0.008	0.0058	0.0018	0.0024
Northern_Ireland	0.0014	0.0016	0.0024	0.0062	0.0055	0.0214	0.0177	0.0358	0.0637	0.017	0.0183	0.0376	0.0043	0.0195	0.0444	0.0083	0.0302	0.0512	0.0187	0.0202	0.0166	0.0159	0.0202	0.0178	0.0126	0.0146	0.0238	0.0131	0.0198	0.002	0.0118	0.0044	0.0246	0.0367	0.0043	0.0095	0.0049	0.007	0.0123	0.0162	0.0081	0.0105	0.003	0.001	0.0029	0.0036
Norwegian	0.0028	0.003	0.0031	0.0044	0.0073	0.0265	0.0205	0.0447	0.0598	0.0119	0.0168	0.0289	0.0015	0.0116	0.0381	0.0035	0.0215	0.0414	0.0122	0.0123	0.0107	0.0099	0.0128	0.0145	0.0067	0.0126	0.016	0.0069	0.0115	0.005	0.0061	0.0043	0.029	0.0277	0.0014	0.0049	0.0062	0.006	0.008	0.0123	0.0031	0.0071	0.0053	0.0022	0.0017	0.0043	0.0015
Portugal	0.0055	0.0039	0.0028	0.0082	0.0094	0.0231	0.0174	0.0406	0.0671	0.0236	0.0251	0.0414	0.0054	0.0228	0.0519	0.0108	0.0337	0.0555	0.0181	0.0204	0.0253	0.021	0.0237	0.0246	0.0153	0.0189	0.0274	0.0143	0.0234	0.0028	0.0127	0.0092	0.0261	0.04	0.0076	0.0151	0.0089	0.0051	0.0168	0.0198	0.0133	0.0101	0.0051	0.0036	0.0057	0.0037	0.0051	0.0062
Scotland	0.0037	0.0043	0.0045	0.0091	0.01	0.0201	0.0162	0.0392	0.0715	0.0174	0.0196	0.0396	0.005	0.0142	0.0335	0.0064	0.0237	0.0418	0.016	0.0163	0.0118	0.0105	0.014	0.0152	0.0091	0.0111	0.0191	0.0112	0.0153	0.0052	0.0084	0.0025	0.0308	0.0286	0.0026	0.0069	0.0081	0.0077	0.0083	0.0132	0.0053	0.0093	0.0048	0.0029	0.0051	0.0068	0.0011	0.0014	0.0072
Southeastern_France	0.0058	0.0027	0.0035	0.0056	0.0084	0.0293	0.0217	0.0434	0.0644	0.0241	0.0283	0.0339	0.0052	0.0238	0.0626	0.0101	0.0338	0.056	0.0184	0.0217	0.0259	0.0237	0.0268	0.023	0.016	0.0184	0.0266	0.0124	0.0227	0.0035	0.0159	0.0092	0.0285	0.0417	0.0088	0.0138	0.0053	0.0057	0.0178	0.0191	0.0141	0.0093	0.007	0.0034	0.0043	0.0015	0.005	0.006	0.0023
Spain	0.0018	0.0029	0.001	0.0094	0.0063	0.0237	0.0251	0.0392	0.0568	0.0165	0.0157	0.037	0.0053	0.0269	0.0432	0.0132	0.0423	0.066	0.0257	0.0278	0.0267	0.0187	0.0271	0.0316	0.0199	0.0234	0.0353	0.0164	0.0277	0.0024	0.0164	0.0108	0.0145	0.0493	0.0078	0.0174	0.0079	0.0085	0.0223	0.0274	0.0111	0.0144	0.0004	0.0031	0.0053	0.0061	0.0034	0.0052	0.0046
Turkey	0.0018	0.0022	0.0016	0.0086	0.006	0.0182	0.0174	0.0298	0.0633	0.0213	0.0203	0.0435	0.0068	0.0281	0.0479	0.014	0.0412	0.0633	0.0252	0.0276	0.026	0.0216	0.0279	0.0276	0.02	0.0213	0.0339	0.0186	0.0288	0.0004	0.0174	0.0089	0.017	0.0481	0.0081	0.0171	0.0069	0.0083	0.0201	0.0241	0.0133	0.0145	0.0015	0.0015	0.0051	0.0043	0.0021	0.0053	0.0031
United_States	0.0002	0.0015	0.001	0.0056	0.0035	0.0229	0.0211	0.0344	0.0531	0.0129	0.0137	0.0346	0.0037	0.0228	0.0434	0.0102	0.0362	0.0588	0.0221	0.0235	0.0211	0.0173	0.0236	0.025	0.0158	0.0208	0.0291	0.0139	0.023	0.0016	0.0133	0.0084	0.0166	0.0435	0.0054	0.0122	0.005	0.0076	0.0168	0.0224	0.0083	0.0132	0.0016	0.0011	0.0022	0.0041	0.001	0.0023	0.005
Western_France	0.0018	0.0014	0.0016	0.0065	0.0066	0.0226	0.0202	0.0413	0.0652	0.0169	0.0187	0.0347	0.0032	0.0179	0.0419	0.007	0.0292	0.0493	0.017	0.0186	0.0164	0.0135	0.0186	0.0189	0.0117	0.0135	0.0232	0.0111	0.0183	0.0025	0.0108	0.004	0.0251	0.0353	0.0036	0.0093	0.005	0.0059	0.0127	0.0155	0.0071	0.0083	0.0022	0.0015	0.0031	0.0034	0.0006	0.0015	0.0042
Comoros	0.0167	0.0146	0.0148	0.0179	0.0242	0.0153	0.0062	0.0353	0.0939	0.0314	0.0379	0.0536	0.0125	0.0123	0.0335	0.01	0.0162	0.0257	0.0132	0.0117	0.012	0.0141	0.0108	0.0151	0.0086	0.014	0.0134	0.0157	0.014	0.0153	0.0092	0.0079	0.0494	0.019	0.0065	0.0123	0.0183	0.0144	0.0073	0.0106	0.0102	0.0131	0.0191	0.0116	0.0141	0.0156	0.0116	0.0096	0.0118
Morocco	0.0141	0.0136	0.0163	0.0267	0.0177	0.0157	0.0201	0.014	0.0892	0.046	0.0409	0.0736	0.0277	0.0557	0.0693	0.0367	0.068	0.0856	0.051	0.0569	0.0467	0.0452	0.0545	0.0453	0.0448	0.038	0.0592	0.0458	0.0565	0.0105	0.0447	0.0218	0.024	0.0753	0.0269	0.0392	0.0147	0.03	0.0417	0.0425	0.0349	0.0361	0.0147	0.013	0.0215	0.0178	0.0129	0.0219	0.0197
Omani_Arab	0.0023	0.0023	0.0021	0.0061	0.0059	0.0169	0.0138	0.0266	0.0597	0.0167	0.0194	0.038	0.0045	0.0212	0.0422	0.0098	0.0324	0.051	0.0195	0.0208	0.0194	0.0172	0.0214	0.0231	0.0144	0.0198	0.0256	0.0141	0.0214	0.0021	0.0129	0.0079	0.02	0.0392	0.0048	0.0125	0.005	0.0085	0.0151	0.0192	0.0084	0.0126	0.0045	0.0011	0.0028	0.0042	0.0021	0.003	0.0042
[truncated: 9 more columns]
